# Supplementary material for: Perioperative Factors Impact on Mortality and Survival Rate of Geriatric Patients Undergoing Surgery in the COVID-19 Pandemic: A Prospective Cohort Study in Indonesia
Source: J Clin Med. 2022 Sep 8;11(18):5292. doi: 10.3390/jcm11185292 (PMC9506116; doi:10.3390/jcm11185292)
Supplement: Supplementary file 1 [file jcm-11-05292-s001.zip]

Archive with 1 entries (1 files):
- jcm-1833879-supplementary.pdf
